# Supplementary material for: Transcriptomic Insight into Terpenoid Biosynthesis and Functional Characterization of Three Diterpene Synthases in Scutellaria barbata
Source: Molecules. 2018 Nov 12;23(11):2952. doi: 10.3390/molecules23112952 (PMC6278268; doi:10.3390/molecules23112952)
Supplement: Supplementary file 1 [file molecules-23-02952-s001.zip]

Archive with 3 entries (2 files):
- molecules-385163-supplementary/
- molecules-385163-supplementary/Supplementary Material.pdf
- molecules-385163-supplementary/Table S4.xlsx
