# Supplementary material for: Transcriptomic Insight into Terpenoid Biosynthesis and Functional Characterization of Three Diterpene Synthases in Scutellaria barbata
Source: Molecules. 2018 Nov 12;23(11):2952. doi: 10.3390/molecules23112952 (PMC6278268; doi:10.3390/molecules23112952)
Supplement: Supplementary file 1 [file molecules-23-02952-s001.zip › molecules-385163-supplementary/Table S4.xlsx]

## Sheet: Sheet1
Table S4: Annotated unigenes involved in terpenoid biosynthesis.
Gene	length(bp)	FPKM_Root_1	FPKM_Root_2	FPKM_aerial part_1	FPKM_aerial part_2	FPKM_Flower_1	FPKM_Flower_2	#gene_id	transcript_id	Gene_name	sprot_Top_BLASTX_hit_id	sprot_Top_BLASTX_hit_desp	prot_id		sprot_Top_BLASTP_hit_desp	Pfam	TrEMBL_BLASTP_id	eggnog	Kegg	gene_ontology_blast	gene_ontology_pfam
TRINITY_DN81652_c2_g1	2223	25.979	25.595	13.036	12.547	27.189	28.731	TRINITY_DN81652_c2_g1	TRINITY_DN81652_c2_g1_i7	AAT1	THIC1_ARATH	Acetyl-CoA acetyltransferase, cytosolic 1;	TRINITY_DN81652_c2_g1_i17	m.29919	Probable acetyl-CoA acetyltransferase, cytosolic 2;	PF00108.20^Thiolase_N^Thiolase, N-terminal domain`PF02803.15^Thiolase_C^Thiolase, C-terminal domain	A0A022QK48_ERYGU	COG0183^acetyl-coa acetyltransferase	.	GO:0005737^cellular_component^cytoplasm`GO:0003985^molecular_function^acetyl-CoA C-acetyltransferase activity`GO:0046872^molecular_function^metal ion binding	GO:0016747^molecular_function^transferase activity, transferring acyl groups other than amino-acyl groups`GO:0008152^biological_process^metabolic process
TRINITY_DN81652_c2_g3	2406	131.764	131.087	62.825	63.452	123.984	121.122	TRINITY_DN81652_c2_g3	TRINITY_DN81652_c2_g3_i12	AAT1	THIC1_ARATH	Acetyl-CoA acetyltransferase, cytosolic 1;	TRINITY_DN81652_c2_g3_i1	m.29921	Acetyl-CoA acetyltransferase, cytosolic 1;	PF00108.20^Thiolase_N^Thiolase, N-terminal domain`PF00109.23^ketoacyl-synt^Beta-ketoacyl synthase, N-terminal domain`PF02803.15^Thiolase_C^Thiolase, C-terminal domain	E6Y2N0_SALMI	COG0183^acetyl-coa acetyltransferase	KEGG:ath:AT5G48230`KO:K00626	GO:0005829^cellular_component^cytosol`GO:0005777^cellular_component^peroxisome`GO:0005886^cellular_component^plasma membrane`GO:0003985^molecular_function^acetyl-CoA C-acetyltransferase activity`GO:0046872^molecular_function^metal ion binding`GO:0008299^biological_process^isoprenoid biosynthetic process`GO:0009846^biological_process^pollen germination`GO:0009860^biological_process^pollen tube gro…	GO:0016747^molecular_function^transferase activity, transferring acyl groups other than amino-acyl groups`GO:0008152^biological_process^metabolic process
TRINITY_DN142843_c0_g1*	280	3.604	4.711	0	0	0	0	TRINITY_DN142843_c0_g1	TRINITY_DN142843_c0_g1_i1	erg10	THIL_SCHPO	Acetyl-CoA acetyltransferase;	.		.	.	.	.	KEGG:spo:SPBC215.09c`KO:K00626	GO:0005829^cellular_component^cytosol`GO:0003985^molecular_function^acetyl-CoA C-acetyltransferase activity`GO:0046872^molecular_function^metal ion binding`GO:0006696^biological_process^ergosterol biosynthetic process	.
TRINITY_DN151588_c0_g1*	265	2.536	2.217	0	0	0	0	TRINITY_DN151588_c0_g1	TRINITY_DN151588_c0_g1_i1	erg10	THIL_SCHPO	Acetyl-CoA acetyltransferase;	.		.	.	.	.	KEGG:spo:SPBC215.09c`KO:K00626	GO:0005829^cellular_component^cytosol`GO:0003985^molecular_function^acetyl-CoA C-acetyltransferase activity`GO:0046872^molecular_function^metal ion binding`GO:0006696^biological_process^ergosterol biosynthetic process	.
TRINITY_DN173632_c0_g1*	250	3.805	3.338	0	0	0	0	TRINITY_DN173632_c0_g1	TRINITY_DN173632_c0_g1_i1	erg10	THIL_SCHPO	Acetyl-CoA acetyltransferase;	.		.	.	.	.	KEGG:spo:SPBC215.09c`KO:K00626	GO:0005829^cellular_component^cytosol`GO:0003985^molecular_function^acetyl-CoA C-acetyltransferase activity`GO:0046872^molecular_function^metal ion binding`GO:0006696^biological_process^ergosterol biosynthetic process	.
TRINITY_DN209041_c0_g1*	299	1.256	3.3	0	0	0	0	TRINITY_DN209041_c0_g1	TRINITY_DN209041_c0_g1_i1	ACAT1	THIL_BOVIN	Acetyl-CoA acetyltransferase, mitochondrial;	TRINITY_DN209041_c0_g1_i1	m.8105	Acetyl-CoA acetyltransferase, mitochondrial;	PF00108.20^Thiolase_N^Thiolase, N-terminal domain	L8WYI2_THACA	COG0183^acetyl-coa acetyltransferase	KEGG:mmu:110446`KO:K00626	GO:0070062^cellular_component^extracellular exosome`GO:0005743^cellular_component^mitochondrial inner membrane`GO:0005759^cellular_component^mitochondrial matrix`GO:0005739^cellular_component^mitochondrion`GO:0003985^molecular_function^acetyl-CoA C-acetyltransferase activity`GO:0050662^molecular_function^coenzyme binding`GO:0046872^molecular_function^metal ion binding`GO:0060612^biological_proces…	GO:0016747^molecular_function^transferase activity, transferring acyl groups other than amino-acyl groups`GO:0008152^biological_process^metabolic process
TRINITY_DN232277_c0_g1*	338	0.741	1.927	0	0	0	0	TRINITY_DN232277_c0_g1	TRINITY_DN232277_c0_g1_i1	erg10	THIL_SCHPO	Acetyl-CoA acetyltransferase;	TRINITY_DN232277_c0_g1_i1	m.3947	Acetyl-CoA acetyltransferase;	PF00108.20^Thiolase_N^Thiolase, N-terminal domain`PF02803.15^Thiolase_C^Thiolase, C-terminal domain	N1QJ42_SPHMS	.	KEGG:spo:SPBC215.09c`KO:K00626	GO:0005829^cellular_component^cytosol`GO:0003985^molecular_function^acetyl-CoA C-acetyltransferase activity`GO:0046872^molecular_function^metal ion binding`GO:0006696^biological_process^ergosterol biosynthetic process	GO:0016747^molecular_function^transferase activity, transferring acyl groups other than amino-acyl groups`GO:0008152^biological_process^metabolic process
TRINITY_DN24999_c0_g1*	2901	0.063	0.176	0	0	5.858	4.893	TRINITY_DN24999_c0_g1	TRINITY_DN24999_c0_g1_i1	acat1	THIL_DANRE	Acetyl-CoA acetyltransferase, mitochondrial;	TRINITY_DN24999_c0_g1_i1	m.53647	Acetyl-CoA acetyltransferase, mitochondrial;	PF00108.20^Thiolase_N^Thiolase, N-terminal domain`PF02803.15^Thiolase_C^Thiolase, C-terminal domain	K7FPA8_PELSI	COG0183^acetyl-coa acetyltransferase	KEGG:dre:445290`KO:K00626	GO:0005739^cellular_component^mitochondrion`GO:0003985^molecular_function^acetyl-CoA C-acetyltransferase activity`GO:0046872^molecular_function^metal ion binding	GO:0016747^molecular_function^transferase activity, transferring acyl groups other than amino-acyl groups`GO:0008152^biological_process^metabolic process
TRINITY_DN28876_c0_g1*	328	0	0	0	0	1.94	0.647	TRINITY_DN28876_c0_g1	TRINITY_DN28876_c0_g1_i1	ACAT2	THIC_HUMAN	Acetyl-CoA acetyltransferase, cytosolic;	TRINITY_DN28876_c0_g1_i1	m.19885	Acetyl-CoA acetyltransferase, cytosolic;	PF02803.15^Thiolase_C^Thiolase, C-terminal domain	B4N546_DROWI	COG0183^acetyl-coa acetyltransferase	KEGG:hsa:39`KO:K00626	GO:0005737^cellular_component^cytoplasm`GO:0070062^cellular_component^extracellular exosome`GO:0005730^cellular_component^nucleolus`GO:0005634^cellular_component^nucleus`GO:0003985^molecular_function^acetyl-CoA C-acetyltransferase activity`GO:0006629^biological_process^lipid metabolic process	GO:0016747^molecular_function^transferase activity, transferring acyl groups other than amino-acyl groups`GO:0008152^biological_process^metabolic process
TRINITY_DN70153_c0_g1*	1643	0.427	0.038	0	0	8.8	8.071	TRINITY_DN70153_c0_g1	TRINITY_DN70153_c0_g1_i1	acat1-a	THILA_XENLA	Acetyl-CoA acetyltransferase A, mitochondrial;	TRINITY_DN70153_c0_g1_i1	m.39757	Acetyl-CoA acetyltransferase A, mitochondrial;	PF00108.20^Thiolase_N^Thiolase, N-terminal domain`PF02803.15^Thiolase_C^Thiolase, C-terminal domain	I3KFX4_ORENI	.	KEGG:xla:414639`KO:K00626	GO:0005739^cellular_component^mitochondrion`GO:0003985^molecular_function^acetyl-CoA C-acetyltransferase activity`GO:0046872^molecular_function^metal ion binding	GO:0016747^molecular_function^transferase activity, transferring acyl groups other than amino-acyl groups`GO:0008152^biological_process^metabolic process
TRINITY_DN73764_c0_g1*	1303	0.113	0.05	0	0	1.237	1.209	TRINITY_DN73764_c0_g1	TRINITY_DN73764_c0_g1_i1	erg10	THIL_SCHPO	Acetyl-CoA acetyltransferase;	TRINITY_DN73764_c0_g1_i1	m.5480	Acetyl-CoA acetyltransferase;	PF00108.20^Thiolase_N^Thiolase, N-terminal domain`PF02803.15^Thiolase_C^Thiolase, C-terminal domain	E3RVJ9_PYRTT	.	KEGG:spo:SPBC215.09c`KO:K00626	GO:0005829^cellular_component^cytosol`GO:0003985^molecular_function^acetyl-CoA C-acetyltransferase activity`GO:0046872^molecular_function^metal ion binding`GO:0006696^biological_process^ergosterol biosynthetic process	GO:0016747^molecular_function^transferase activity, transferring acyl groups other than amino-acyl groups`GO:0008152^biological_process^metabolic process
TRINITY_DN76676_c0_g1*	274	5.248	1.776	0	0	0	0.066	TRINITY_DN76676_c0_g1	TRINITY_DN76676_c0_g1_i3	kat-1	THILH_CAEEL	Acetyl-CoA acetyltransferase homolog, mitochondrial	.		.	.	.	COG0183^acetyl-coa acetyltransferase	KEGG:cel:CELE_T02G5.8`KO:K00626	GO:0005739^cellular_component^mitochondrion`GO:0046872^molecular_function^metal ion binding`GO:0016747^molecular_function^transferase activity, transferring acyl groups other than amino-acyl groups	.
TRINITY_DN79508_c0_g1	1471	2.951	3.288	0	0	0	0	TRINITY_DN79508_c0_g1	TRINITY_DN79508_c0_g1_i2	acat1	THIL_DANRE	Acetyl-CoA acetyltransferase, mitochondrial;	TRINITY_DN79508_c0_g1_i2	m.15986	Acetyl-CoA acetyltransferase, mitochondrial;	PF00108.20^Thiolase_N^Thiolase, N-terminal domain`PF00109.23^ketoacyl-synt^Beta-ketoacyl synthase, N-terminal domain`PF02803.15^Thiolase_C^Thiolase, C-terminal domain	F1L3N8_ASCSU	COG0183^acetyl-coa acetyltransferase	KEGG:dre:445290`KO:K00626	GO:0005739^cellular_component^mitochondrion`GO:0003985^molecular_function^acetyl-CoA C-acetyltransferase activity`GO:0046872^molecular_function^metal ion binding	GO:0016747^molecular_function^transferase activity, transferring acyl groups other than amino-acyl groups`GO:0008152^biological_process^metabolic process
TRINITY_DN73343_c0_g1*	1795	0.075	0.038	0	0	1.237	1.284	TRINITY_DN73343_c0_g1	TRINITY_DN73343_c0_g1_i1	ERG13	HMCS_YEAST	Hydroxymethylglutaryl-CoA synthase;	TRINITY_DN73343_c0_g1_i1	m.50384	.	.	.	.	.	.	.
TRINITY_DN75402_c0_g1*	3640	0.038	0	0	0	2.127	3.197	TRINITY_DN75402_c0_g1	TRINITY_DN75402_c0_g1_i1	HMGCS-1	HMCS1_BLAGE	Hydroxymethylglutaryl-CoA synthase 1;	TRINITY_DN75402_c0_g1_i1	m.18442	Hydroxymethylglutaryl-CoA synthase 1;	PF01154.14^HMG_CoA_synt_N^Hydroxymethylglutaryl-coenzyme A synthase N terminal`PF08540.7^HMG_CoA_synt_C^Hydroxymethylglutaryl-coenzyme A synthase C terminal	T1PFL3_MUSDO	.	.	GO:0004421^molecular_function^hydroxymethylglutaryl-CoA synthase activity`GO:0008299^biological_process^isoprenoid biosynthetic process`GO:0016126^biological_process^sterol biosynthetic process	GO:0004421^molecular_function^hydroxymethylglutaryl-CoA synthase activity`GO:0008299^biological_process^isoprenoid biosynthetic process
TRINITY_DN79798_c1_g1	974	3.616	3.527	2.438	1.911	1.828	2.334	TRINITY_DN79798_c1_g1	TRINITY_DN79798_c1_g1_i3	HMGS	HMCS_ARATH	Hydroxymethylglutaryl-CoA synthase;	.		.	.	.	COG3425^hydroxymethylglutaryl-CoA synthase activity	KEGG:ath:AT4G11820`KO:K01641	GO:0005829^cellular_component^cytosol`GO:0009506^cellular_component^plasmodesma`GO:0004421^molecular_function^hydroxymethylglutaryl-CoA synthase activity`GO:0019287^biological_process^isopentenyl diphosphate biosynthetic process, mevalonate pathway`GO:0016126^biological_process^sterol biosynthetic process	.
TRINITY_DN79798_c1_g2	2465	65.367	67.074	37.682	40.235	72.85	75.349	TRINITY_DN79798_c1_g2	TRINITY_DN79798_c1_g2_i21	HMGS	HMCS_ARATH	Hydroxymethylglutaryl-CoA synthase;	TRINITY_DN79798_c1_g2_i21	m.11583	Hydroxymethylglutaryl-CoA synthase;	PF01154.14^HMG_CoA_synt_N^Hydroxymethylglutaryl-coenzyme A synthase N terminal`PF08540.7^HMG_CoA_synt_C^Hydroxymethylglutaryl-coenzyme A synthase C terminal	I7FQY9_9LAMI	COG3425^hydroxymethylglutaryl-CoA synthase activity	KEGG:ath:AT4G11820`KO:K01641	GO:0005829^cellular_component^cytosol`GO:0009506^cellular_component^plasmodesma`GO:0004421^molecular_function^hydroxymethylglutaryl-CoA synthase activity`GO:0019287^biological_process^isopentenyl diphosphate biosynthetic process, mevalonate pathway`GO:0016126^biological_process^sterol biosynthetic process	GO:0004421^molecular_function^hydroxymethylglutaryl-CoA synthase activity`GO:0008299^biological_process^isoprenoid biosynthetic process
TRINITY_DN231455_c0_g1	466	0	0	0	0	1.172	1.659	TRINITY_DN231455_c0_g1	TRINITY_DN231455_c0_g1_i1	HMGR	HMDH_GIBF5	3-hydroxy-3-methylglutaryl-coenzyme A reductase;	.		.	.	.	.	.	GO:0005789^cellular_component^endoplasmic reticulum membrane`GO:0016021^cellular_component^integral component of membrane`GO:0004420^molecular_function^hydroxymethylglutaryl-CoA reductase (NADPH) activity`GO:0050661^molecular_function^NADP binding`GO:0015936^biological_process^coenzyme A metabolic process`GO:0006696^biological_process^ergosterol biosynthetic process`GO:0019287^biological_process^…	.
TRINITY_DN61094_c0_g1*	603	0	0	0	0	0.862	1.153	TRINITY_DN61094_c0_g1	TRINITY_DN61094_c0_g1_i1	Hmgcr	HMDH_DROME	3-hydroxy-3-methylglutaryl-coenzyme A reductase;	TRINITY_DN61094_c0_g1_i1	m.28424	3-hydroxy-3-methylglutaryl-coenzyme A reductase;	PF12349.5^Sterol-sensing^Sterol-sensing domain of SREBP cleavage-activation`PF02460.15^Patched^Patched family	A0A034VAL2_BACDO	COG1257^)-reductase	KEGG:dme:Dmel_CG10367`KO:K00021	GO:0005789^cellular_component^endoplasmic reticulum membrane`GO:0016021^cellular_component^integral component of membrane`GO:0005622^cellular_component^intracellular`GO:0005778^cellular_component^peroxisomal membrane`GO:0004420^molecular_function^hydroxymethylglutaryl-CoA reductase (NADPH) activity`GO:0050661^molecular_function^NADP binding`GO:0015936^biological_process^coenzyme A metabolic proce…	GO:0008158^molecular_function^hedgehog receptor activity`GO:0016020^cellular_component^membrane
TRINITY_DN66851_c0_g1	2629	74.835	77.1	2.987	3.224	95.858	96.562	TRINITY_DN66851_c0_g1	TRINITY_DN66851_c0_g1_i1	HMDH	HMDH_CAMAC	3-hydroxy-3-methylglutaryl-coenzyme A reductase;	TRINITY_DN66851_c0_g1_i1	m.42861	3-hydroxy-3-methylglutaryl-coenzyme A reductase 1;	PF00368.15^HMG-CoA_red^Hydroxymethylglutaryl-coenzyme A reductase	A0A022RJZ7_ERYGU	.	KEGG:sot:102577654`KO:K00021	GO:0005789^cellular_component^endoplasmic reticulum membrane`GO:0016021^cellular_component^integral component of membrane`GO:0004420^molecular_function^hydroxymethylglutaryl-CoA reductase (NADPH) activity`GO:0050661^molecular_function^NADP binding`GO:0015936^biological_process^coenzyme A metabolic process`GO:0008299^biological_process^isoprenoid biosynthetic process	GO:0004420^molecular_function^hydroxymethylglutaryl-CoA reductase (NADPH) activity`GO:0050662^molecular_function^coenzyme binding`GO:0015936^biological_process^coenzyme A metabolic process`GO:0055114^biological_process^oxidation-reduction process
TRINITY_DN7498_c0_g1*	1941	0.075	0.063	0	0	3.646	2.775	TRINITY_DN7498_c0_g1	TRINITY_DN7498_c0_g1_i1	HMDH	HMDH_BLAGE	3-hydroxy-3-methylglutaryl-coenzyme A reductase;	TRINITY_DN7498_c0_g1_i1	m.1676	3-hydroxy-3-methylglutaryl-coenzyme A reductase;	PF00368.15^HMG-CoA_red^Hydroxymethylglutaryl-coenzyme A reductase	A0A088AJ82_APIME	.	.	GO:0005789^cellular_component^endoplasmic reticulum membrane`GO:0016021^cellular_component^integral component of membrane`GO:0004420^molecular_function^hydroxymethylglutaryl-CoA reductase (NADPH) activity`GO:0050661^molecular_function^NADP binding`GO:0015936^biological_process^coenzyme A metabolic process`GO:0008299^biological_process^isoprenoid biosynthetic process	GO:0004420^molecular_function^hydroxymethylglutaryl-CoA reductase (NADPH) activity`GO:0050662^molecular_function^coenzyme binding`GO:0015936^biological_process^coenzyme A metabolic process`GO:0055114^biological_process^oxidation-reduction process
TRINITY_DN77078_c0_g3*	1393	0.1	0.05	0	0	4.742	6.637	TRINITY_DN77078_c0_g3	TRINITY_DN77078_c0_g3_i1	hmgA	HMDH_PHYB8	3-hydroxy-3-methylglutaryl-coenzyme A reductase;	TRINITY_DN77078_c0_g3_i1	m.12975	3-hydroxy-3-methylglutaryl-coenzyme A reductase;	PF00368.15^HMG-CoA_red^Hydroxymethylglutaryl-coenzyme A reductase	A0A088AJ82_APIME	.	.	GO:0005789^cellular_component^endoplasmic reticulum membrane`GO:0016021^cellular_component^integral component of membrane`GO:0004420^molecular_function^hydroxymethylglutaryl-CoA reductase (NADPH) activity`GO:0050661^molecular_function^NADP binding`GO:0015936^biological_process^coenzyme A metabolic process`GO:0008299^biological_process^isoprenoid biosynthetic process`GO:0016126^biological_process^…	GO:0004420^molecular_function^hydroxymethylglutaryl-CoA reductase (NADPH) activity`GO:0050662^molecular_function^coenzyme binding`GO:0015936^biological_process^coenzyme A metabolic process`GO:0055114^biological_process^oxidation-reduction process
TRINITY_DN78415_c1_g1	329	4.658	4.257	0	0.068	3.627	0.225	TRINITY_DN78415_c1_g1	TRINITY_DN78415_c1_g1_i5	HMGR	HMDH_NICSY	3-hydroxy-3-methylglutaryl-coenzyme A reductase;	.		.	.	.	.	.	GO:0005789^cellular_component^endoplasmic reticulum membrane`GO:0016021^cellular_component^integral component of membrane`GO:0004420^molecular_function^hydroxymethylglutaryl-CoA reductase (NADPH) activity`GO:0050661^molecular_function^NADP binding`GO:0015936^biological_process^coenzyme A metabolic process`GO:0008299^biological_process^isoprenoid biosynthetic process	.
TRINITY_DN78415_c2_g1	2058	10.748	9.775	8.193	7.899	10.731	9.787	TRINITY_DN78415_c2_g1	TRINITY_DN78415_c2_g1_i5	HMDH	HMDH_CAMAC	3-hydroxy-3-methylglutaryl-coenzyme A reductase;	TRINITY_DN78415_c2_g1_i6	m.30236	3-hydroxy-3-methylglutaryl-coenzyme A reductase;	PF00368.15^HMG-CoA_red^Hydroxymethylglutaryl-coenzyme A reductase	D3K476_SALMI	.	.	GO:0005789^cellular_component^endoplasmic reticulum membrane`GO:0016021^cellular_component^integral component of membrane`GO:0004420^molecular_function^hydroxymethylglutaryl-CoA reductase (NADPH) activity`GO:0050661^molecular_function^NADP binding`GO:0015936^biological_process^coenzyme A metabolic process`GO:0008299^biological_process^isoprenoid biosynthetic process	GO:0004420^molecular_function^hydroxymethylglutaryl-CoA reductase (NADPH) activity`GO:0050662^molecular_function^coenzyme binding`GO:0015936^biological_process^coenzyme A metabolic process`GO:0055114^biological_process^oxidation-reduction process
TRINITY_DN81818_c2_g1	2353	25.527	23.101	43.006	43.476	54.058	55.401	TRINITY_DN81818_c2_g1	TRINITY_DN81818_c2_g1_i7	HMGR1	HMDH1_HEVBR	3-hydroxy-3-methylglutaryl-coenzyme A reductase 1;	TRINITY_DN81818_c2_g1_i1	m.12097	3-hydroxy-3-methylglutaryl-coenzyme A reductase 1;	PF00368.15^HMG-CoA_red^Hydroxymethylglutaryl-coenzyme A reductase	A0A022R895_ERYGU	.	.	GO:0005789^cellular_component^endoplasmic reticulum membrane`GO:0016021^cellular_component^integral component of membrane`GO:0031966^cellular_component^mitochondrial membrane`GO:0042170^cellular_component^plastid membrane`GO:0004420^molecular_function^hydroxymethylglutaryl-CoA reductase (NADPH) activity`GO:0050661^molecular_function^NADP binding`GO:0015936^biological_process^coenzyme A metabolic …	GO:0004420^molecular_function^hydroxymethylglutaryl-CoA reductase (NADPH) activity`GO:0050662^molecular_function^coenzyme binding`GO:0015936^biological_process^coenzyme A metabolic process`GO:0055114^biological_process^oxidation-reduction process
TRINITY_DN78112_c0_g1	326	1.796	2.217	0	0	0	0	TRINITY_DN78112_c0_g1	TRINITY_DN78112_c0_g1_i1	At5g27450	KIME_ARATH	Mevalonate kinase;	TRINITY_DN78112_c0_g1_i1	m.52070	Mevalonate kinase;	.	H6VLF0_SALMI	COG1577^mevalonate kinase	KEGG:ath:AT5G27450`KO:K00869	GO:0005829^cellular_component^cytosol`GO:0005524^molecular_function^ATP binding`GO:0004496^molecular_function^mevalonate kinase activity`GO:0019287^biological_process^isopentenyl diphosphate biosynthetic process, mevalonate pathway`GO:0016126^biological_process^sterol biosynthetic process	.
TRINITY_DN78112_c1_g2	263	0.778	3.01	0	0	0	0.216	TRINITY_DN78112_c1_g2	TRINITY_DN78112_c1_g2_i2	At5g27450	KIME_ARATH	Mevalonate kinase;	.		.	.	.	COG1577^mevalonate kinase	KEGG:ath:AT5G27450`KO:K00869	GO:0005829^cellular_component^cytosol`GO:0005524^molecular_function^ATP binding`GO:0004496^molecular_function^mevalonate kinase activity`GO:0019287^biological_process^isopentenyl diphosphate biosynthetic process, mevalonate pathway`GO:0016126^biological_process^sterol biosynthetic process	.
TRINITY_DN76614_c0_g1	1420	0	0	0	0	1.631	2.25	TRINITY_DN76614_c0_g1	TRINITY_DN76614_c0_g1_i2	MVK	KIME_BOVIN	Mevalonate kinase;	TRINITY_DN76614_c0_g1_i2	m.36069	Mevalonate kinase;	PF00288.23^GHMP_kinases_N^GHMP kinases N terminal domain`PF08544.10^GHMP_kinases_C^GHMP kinases C terminal	K7FAG2_PELSI	COG1577^mevalonate kinase	KEGG:bta:505792`KO:K00869	GO:0005777^cellular_component^peroxisome`GO:0005524^molecular_function^ATP binding`GO:0004496^molecular_function^mevalonate kinase activity`GO:0006695^biological_process^cholesterol biosynthetic process`GO:0019287^biological_process^isopentenyl diphosphate biosynthetic process, mevalonate pathway	GO:0005524^molecular_function^ATP binding
TRINITY_DN105954_c0_g1	262	0	0	0	0	4.086	2.015	TRINITY_DN105954_c0_g1	TRINITY_DN105954_c0_g1_i1	Mvk	KIME_RAT	Mevalonate kinase;	.		.	.	.	.	KEGG:rno:81727`KO:K00869	GO:0005737^cellular_component^cytoplasm`GO:0005829^cellular_component^cytosol`GO:0005777^cellular_component^peroxisome`GO:0005524^molecular_function^ATP binding`GO:0004496^molecular_function^mevalonate kinase activity`GO:0003729^molecular_function^mRNA binding`GO:0006695^biological_process^cholesterol biosynthetic process`GO:0019287^biological_process^isopentenyl diphosphate biosynthetic process,…	.
TRINITY_DN78112_c1_g1	1995	29.545	30.168	19.904	24.096	44.086	49.42	TRINITY_DN78112_c1_g1	TRINITY_DN78112_c1_g1_i1	At5g27450	KIME_ARATH	Mevalonate kinase;	TRINITY_DN78112_c1_g1_i1	m.46984	Mevalonate kinase;	PF00288.23^GHMP_kinases_N^GHMP kinases N terminal domain	A0A068VHD6_COFCA	COG1577^mevalonate kinase	KEGG:ath:AT5G27450`KO:K00869	GO:0005829^cellular_component^cytosol`GO:0005524^molecular_function^ATP binding`GO:0004496^molecular_function^mevalonate kinase activity`GO:0019287^biological_process^isopentenyl diphosphate biosynthetic process, mevalonate pathway`GO:0016126^biological_process^sterol biosynthetic process	GO:0005524^molecular_function^ATP binding
TRINITY_DN81027_c1_g1	2413	58.512	42.499	21.473	19.456	33.346	33.681	TRINITY_DN81027_c1_g1	TRINITY_DN81027_c1_g1_i12	PMK	PMK_ARATH	Phosphomevalonate kinase	TRINITY_DN81027_c1_g1_i22	m.32979	Phosphomevalonate kinase	PF00288.23^GHMP_kinases_N^GHMP kinases N terminal domain`PF08544.10^GHMP_kinases_C^GHMP kinases C terminal	H6VLE1_SALMI	COG3890^Phosphomevalonate kinase	.	GO:0005524^molecular_function^ATP binding`GO:0016301^molecular_function^kinase activity	GO:0005524^molecular_function^ATP binding
TRINITY_DN227547_c0_g1*	1916	0.075	0	0	0	1.359	1.5	TRINITY_DN227547_c0_g1	TRINITY_DN227547_c0_g1_i1	Pmvk	PMVK_MOUSE	Phosphomevalonate kinase;	TRINITY_DN227547_c0_g1_i1	m.37337	.	.	.	.	.	.	.
TRINITY_DN79858_c0_g1	2150	57.482	60.549	36.787	37.65	52.465	54.041	TRINITY_DN79858_c0_g1	TRINITY_DN79858_c0_g1_i4	MVD2	MVD2_ARATH	Diphosphomevalonate decarboxylase MVD2	TRINITY_DN79858_c0_g1_i4	m.1302	Diphosphomevalonate decarboxylase MVD2	.	H6VLF1_SALMI	COG3407^Diphosphomevalonate decarboxylase	KEGG:ath:AT3G54250`KO:K01597	GO:0005829^cellular_component^cytosol`GO:0005524^molecular_function^ATP binding`GO:0004163^molecular_function^diphosphomevalonate decarboxylase activity`GO:0019287^biological_process^isopentenyl diphosphate biosynthetic process, mevalonate pathway	.
TRINITY_DN78651_c4_g1	1841	42.352	39.363	9.526	10.628	23.065	24.204	TRINITY_DN78651_c4_g1	TRINITY_DN78651_c4_g1_i6	MVD2	MVD2_ARATH	Diphosphomevalonate decarboxylase MVD2	TRINITY_DN78651_c4_g1_i6	m.55547	Diphosphomevalonate decarboxylase MVD2	PF00288.23^GHMP_kinases_N^GHMP kinases N terminal domain	H6VLF1_SALMI	COG3407^Diphosphomevalonate decarboxylase	KEGG:ath:AT3G54250`KO:K01597	GO:0005829^cellular_component^cytosol`GO:0005524^molecular_function^ATP binding`GO:0004163^molecular_function^diphosphomevalonate decarboxylase activity`GO:0019287^biological_process^isopentenyl diphosphate biosynthetic process, mevalonate pathway	GO:0005524^molecular_function^ATP binding
TRINITY_DN76797_c0_g2*	2380	0.038	0.076	0	0	2.512	3.168	TRINITY_DN76797_c0_g2	TRINITY_DN76797_c0_g2_i1	Mvd	MVD1_MOUSE	Diphosphomevalonate decarboxylase;	TRINITY_DN76797_c0_g2_i1	m.1358	Diphosphomevalonate decarboxylase;	PF00288.23^GHMP_kinases_N^GHMP kinases N terminal domain	U5ETY9_9DIPT	COG3407^Diphosphomevalonate decarboxylase	KEGG:mmu:192156`KO:K01597	GO:0005829^cellular_component^cytosol`GO:0005524^molecular_function^ATP binding`GO:0004163^molecular_function^diphosphomevalonate decarboxylase activity`GO:0030544^molecular_function^Hsp70 protein binding`GO:0042803^molecular_function^protein homodimerization activity`GO:0006695^biological_process^cholesterol biosynthetic process`GO:0019287^biological_process^isopentenyl diphosphate biosynthetic …	GO:0005524^molecular_function^ATP binding
TRINITY_DN171404_c0_g1	275	0	0	0	0	1.518	1.5	TRINITY_DN171404_c0_g1	TRINITY_DN171404_c0_g1_i1	Os07g0190000	DXS2_ORYSJ	Probable 1-deoxy-D-xylulose-5-phosphate synthase 2, chloroplastic;	.		.	.	.	COG1154^Catalyzes the acyloin condensation reaction between C atoms 2 and 3 of pyruvate and glyceraldehyde 3-phosphate to yield 1-deoxy-D-xylulose-5-phosphate (DXP) (By similarity)	KEGG:osa:4342614`KO:K01662	GO:0009507^cellular_component^chloroplast`GO:0008661^molecular_function^1-deoxy-D-xylulose-5-phosphate synthase activity`GO:0046872^molecular_function^metal ion binding`GO:0052865^biological_process^1-deoxy-D-xylulose 5-phosphate biosynthetic process`GO:0016114^biological_process^terpenoid biosynthetic process`GO:0009228^biological_process^thiamine biosynthetic process	.
TRINITY_DN79585_c7_g2	3485	13.661	12.848	15.964	15.038	18.369	19.057	TRINITY_DN79585_c7_g2	TRINITY_DN79585_c7_g2_i1	DXS	DXS_ARATH	1-deoxy-D-xylulose-5-phosphate synthase, chloroplastic;	TRINITY_DN79585_c7_g2_i1	m.19723	1-deoxy-D-xylulose-5-phosphate synthase, chloroplastic;	PF13292.3^DXP_synthase_N^1-deoxy-D-xylulose-5-phosphate synthase`PF02779.21^Transket_pyr^Transketolase, pyrimidine binding domain`PF02780.17^Transketolase_C^Transketolase, C-terminal domain	H6VLG3_SALMI	COG1154^Catalyzes the acyloin condensation reaction between C atoms 2 and 3 of pyruvate and glyceraldehyde 3-phosphate to yield 1-deoxy-D-xylulose-5-phosphate (DXP) (By similarity)	KEGG:ath:AT4G15560`KO:K01662	GO:0009507^cellular_component^chloroplast`GO:0009570^cellular_component^chloroplast stroma`GO:0008661^molecular_function^1-deoxy-D-xylulose-5-phosphate synthase activity`GO:0046872^molecular_function^metal ion binding`GO:0052865^biological_process^1-deoxy-D-xylulose 5-phosphate biosynthetic process`GO:0015995^biological_process^chlorophyll biosynthetic process`GO:0019288^biological_process^isopen…	GO:0008661^molecular_function^1-deoxy-D-xylulose-5-phosphate synthase activity`GO:0016114^biological_process^terpenoid biosynthetic process
TRINITY_DN79949_c3_g1	2834	276.172	266.897	26.055	27.739	156.177	157.034	TRINITY_DN79949_c3_g1	TRINITY_DN79949_c3_g1_i4	Os07g0190000	DXS2_ORYSJ	Probable 1-deoxy-D-xylulose-5-phosphate synthase 2, chloroplastic;	TRINITY_DN79949_c3_g1_i11	m.8004	Probable 1-deoxy-D-xylulose-5-phosphate synthase 2, chloroplastic;	PF13292.3^DXP_synthase_N^1-deoxy-D-xylulose-5-phosphate synthase`PF02779.21^Transket_pyr^Transketolase, pyrimidine binding domain`PF02780.17^Transketolase_C^Transketolase, C-terminal domain	C4NXC0_SALMI	COG1154^Catalyzes the acyloin condensation reaction between C atoms 2 and 3 of pyruvate and glyceraldehyde 3-phosphate to yield 1-deoxy-D-xylulose-5-phosphate (DXP) (By similarity)	KEGG:osa:4342614`KO:K01662	GO:0009507^cellular_component^chloroplast`GO:0008661^molecular_function^1-deoxy-D-xylulose-5-phosphate synthase activity`GO:0046872^molecular_function^metal ion binding`GO:0052865^biological_process^1-deoxy-D-xylulose 5-phosphate biosynthetic process`GO:0016114^biological_process^terpenoid biosynthetic process`GO:0009228^biological_process^thiamine biosynthetic process	GO:0008661^molecular_function^1-deoxy-D-xylulose-5-phosphate synthase activity`GO:0016114^biological_process^terpenoid biosynthetic process
TRINITY_DN81298_c3_g3	2685	1.67	1.512	50.886	51.349	13.983	12.58	TRINITY_DN81298_c3_g3	TRINITY_DN81298_c3_g3_i3	TKT2	DXS_CAPAN	Probable 1-deoxy-D-xylulose-5-phosphate synthase, chloroplastic;	TRINITY_DN81298_c3_g3_i13	m.18454	Probable 1-deoxy-D-xylulose-5-phosphate synthase, chloroplastic;	PF13292.3^DXP_synthase_N^1-deoxy-D-xylulose-5-phosphate synthase`PF02779.21^Transket_pyr^Transketolase, pyrimidine binding domain`PF02780.17^Transketolase_C^Transketolase, C-terminal domain	B4YSH1_SALMI	.	.	GO:0009507^cellular_component^chloroplast`GO:0008661^molecular_function^1-deoxy-D-xylulose-5-phosphate synthase activity`GO:0046872^molecular_function^metal ion binding`GO:0052865^biological_process^1-deoxy-D-xylulose 5-phosphate biosynthetic process`GO:0016114^biological_process^terpenoid biosynthetic process`GO:0009228^biological_process^thiamine biosynthetic process	GO:0008661^molecular_function^1-deoxy-D-xylulose-5-phosphate synthase activity`GO:0016114^biological_process^terpenoid biosynthetic process
TRINITY_DN81354_c2_g3	3121	5.939	6.248	39.968	43.314	24.546	25.497	TRINITY_DN81354_c2_g3	TRINITY_DN81354_c2_g3_i5	TKT2	DXS_CAPAN	Probable 1-deoxy-D-xylulose-5-phosphate synthase, chloroplastic;	TRINITY_DN81354_c2_g3_i5	m.31377	Probable 1-deoxy-D-xylulose-5-phosphate synthase, chloroplastic;	PF13292.3^DXP_synthase_N^1-deoxy-D-xylulose-5-phosphate synthase`PF00676.17^E1_dh^Dehydrogenase E1 component`PF02779.21^Transket_pyr^Transketolase, pyrimidine binding domain`PF02780.17^Transketolase_C^Transketolase, C-terminal domain	B4YSH1_SALMI	.	.	GO:0009507^cellular_component^chloroplast`GO:0008661^molecular_function^1-deoxy-D-xylulose-5-phosphate synthase activity`GO:0046872^molecular_function^metal ion binding`GO:0052865^biological_process^1-deoxy-D-xylulose 5-phosphate biosynthetic process`GO:0016114^biological_process^terpenoid biosynthetic process`GO:0009228^biological_process^thiamine biosynthetic process	GO:0008661^molecular_function^1-deoxy-D-xylulose-5-phosphate synthase activity`GO:0016114^biological_process^terpenoid biosynthetic process`GO:0016624^molecular_function^oxidoreductase activity, acting on the aldehyde or oxo group of donors, disulfide as acceptor`GO:0008152^biological_process^metabolic process
TRINITY_DN82648_c0_g1	1773	1.683	2.418	2.447	2.917	1.874	1.828	TRINITY_DN82648_c0_g1	TRINITY_DN82648_c0_g1_i2	Os07g0190000	DXS2_ORYSJ	Probable 1-deoxy-D-xylulose-5-phosphate synthase 2, chloroplastic;	.		.	.	.	COG1154^Catalyzes the acyloin condensation reaction between C atoms 2 and 3 of pyruvate and glyceraldehyde 3-phosphate to yield 1-deoxy-D-xylulose-5-phosphate (DXP) (By similarity)	KEGG:osa:4342614`KO:K01662	GO:0009507^cellular_component^chloroplast`GO:0008661^molecular_function^1-deoxy-D-xylulose-5-phosphate synthase activity`GO:0046872^molecular_function^metal ion binding`GO:0052865^biological_process^1-deoxy-D-xylulose 5-phosphate biosynthetic process`GO:0016114^biological_process^terpenoid biosynthetic process`GO:0009228^biological_process^thiamine biosynthetic process	.
TRINITY_DN82648_c0_g3	1996	18.257	15.254	1.907	1.911	9.522	1.847	TRINITY_DN82648_c0_g3	TRINITY_DN82648_c0_g3_i2	Os07g0190000	DXS2_ORYSJ	Probable 1-deoxy-D-xylulose-5-phosphate synthase 2, chloroplastic;	TRINITY_DN82648_c0_g3_i1	m.1041	Probable 1-deoxy-D-xylulose-5-phosphate synthase 2, chloroplastic;	PF13292.3^DXP_synthase_N^1-deoxy-D-xylulose-5-phosphate synthase`PF00676.17^E1_dh^Dehydrogenase E1 component`PF02779.21^Transket_pyr^Transketolase, pyrimidine binding domain	H6VLG2_SALMI	COG1154^Catalyzes the acyloin condensation reaction between C atoms 2 and 3 of pyruvate and glyceraldehyde 3-phosphate to yield 1-deoxy-D-xylulose-5-phosphate (DXP) (By similarity)	KEGG:osa:4342614`KO:K01662	GO:0009507^cellular_component^chloroplast`GO:0008661^molecular_function^1-deoxy-D-xylulose-5-phosphate synthase activity`GO:0046872^molecular_function^metal ion binding`GO:0052865^biological_process^1-deoxy-D-xylulose 5-phosphate biosynthetic process`GO:0016114^biological_process^terpenoid biosynthetic process`GO:0009228^biological_process^thiamine biosynthetic process	GO:0008661^molecular_function^1-deoxy-D-xylulose-5-phosphate synthase activity`GO:0016114^biological_process^terpenoid biosynthetic process`GO:0016624^molecular_function^oxidoreductase activity, acting on the aldehyde or oxo group of donors, disulfide as acceptor`GO:0008152^biological_process^metabolic process
TRINITY_DN82648_c0_g4	2015	14.816	10.707	7.687	6.03	8.632	6.777	TRINITY_DN82648_c0_g4	TRINITY_DN82648_c0_g4_i19	Os07g0190000	DXS2_ORYSJ	Probable 1-deoxy-D-xylulose-5-phosphate synthase 2, chloroplastic;	TRINITY_DN82648_c0_g4_i19	m.1040	Probable 1-deoxy-D-xylulose-5-phosphate synthase 2, chloroplastic;	PF02780.17^Transketolase_C^Transketolase, C-terminal domain	A0A022QQE8_ERYGU	COG1154^Catalyzes the acyloin condensation reaction between C atoms 2 and 3 of pyruvate and glyceraldehyde 3-phosphate to yield 1-deoxy-D-xylulose-5-phosphate (DXP) (By similarity)	KEGG:osa:4342614`KO:K01662	GO:0009507^cellular_component^chloroplast`GO:0008661^molecular_function^1-deoxy-D-xylulose-5-phosphate synthase activity`GO:0046872^molecular_function^metal ion binding`GO:0052865^biological_process^1-deoxy-D-xylulose 5-phosphate biosynthetic process`GO:0016114^biological_process^terpenoid biosynthetic process`GO:0009228^biological_process^thiamine biosynthetic process	.
TRINITY_DN80760_c1_g1	2109	126.265	123.378	92.93	97.222	118.895	114.167	TRINITY_DN80760_c1_g1	TRINITY_DN80760_c1_g1_i4	DXR	DXR_MENPI	1-deoxy-D-xylulose 5-phosphate reductoisomerase, chloroplastic;	TRINITY_DN80760_c1_g1_i6	m.59114	1-deoxy-D-xylulose 5-phosphate reductoisomerase, chloroplastic;	PF02670.13^DXP_reductoisom^1-deoxy-D-xylulose 5-phosphate reductoisomerase`PF08436.9^DXP_redisom_C^1-deoxy-D-xylulose 5-phosphate reductoisomerase C-terminal`PF13288.3^DXPR_C^DXP reductoisomerase C-terminal domain	Q0MW94_TOBAC	.	.	GO:0009507^cellular_component^chloroplast`GO:0030604^molecular_function^1-deoxy-D-xylulose-5-phosphate reductoisomerase activity`GO:0046872^molecular_function^metal ion binding`GO:0070402^molecular_function^NADPH binding`GO:0019288^biological_process^isopentenyl diphosphate biosynthetic process, methylerythritol 4-phosphate pathway	GO:0070402^molecular_function^NADPH binding`GO:0055114^biological_process^oxidation-reduction process`GO:0005515^molecular_function^protein binding
TRINITY_DN72473_c0_g1	1218	23.869	28.606	54.523	56.765	19.297	18.701	TRINITY_DN72473_c0_g1	TRINITY_DN72473_c0_g1_i1	ISPD	ISPD_ARATH	2-C-methyl-D-erythritol 4-phosphate cytidylyltransferase, chloroplastic;	TRINITY_DN72473_c0_g1_i1	m.53964	2-C-methyl-D-erythritol 4-phosphate cytidylyltransferase, chloroplastic;	PF01128.16^IspD^2-C-methyl-D-erythritol 4-phosphate cytidylyltransferase`PF12804.4^NTP_transf_3^MobA-like NTP transferase domain`PF00483.20^NTP_transferase^Nucleotidyl transferase	A0A022R308_ERYGU	COG1211^Catalyzes the formation of 4-diphosphocytidyl-2-C- methyl-D-erythritol from CTP and 2-C-methyl-D-erythritol 4- phosphate (MEP) (By similarity)	KEGG:ath:AT2G02500`KO:K00991	GO:0009507^cellular_component^chloroplast`GO:0009570^cellular_component^chloroplast stroma`GO:0050518^molecular_function^2-C-methyl-D-erythritol 4-phosphate cytidylyltransferase activity`GO:0019288^biological_process^isopentenyl diphosphate biosynthetic process, methylerythritol 4-phosphate pathway	GO:0050518^molecular_function^2-C-methyl-D-erythritol 4-phosphate cytidylyltransferase activity`GO:0008299^biological_process^isoprenoid biosynthetic process`GO:0016779^molecular_function^nucleotidyltransferase activity`GO:0009058^biological_process^biosynthetic process
TRINITY_DN82402_c5_g2	1247	69.034	65.487	45.68	45.207	22.999	20.914	TRINITY_DN82402_c5_g2	TRINITY_DN82402_c5_g2_i2	ISPE	ISPE_MENPI	4-diphosphocytidyl-2-C-methyl-D-erythritol kinase, chloroplastic;	TRINITY_DN82402_c5_g2_i2	m.57445	4-diphosphocytidyl-2-C-methyl-D-erythritol kinase, chloroplastic;	PF00288.23^GHMP_kinases_N^GHMP kinases N terminal domain	A5A5H5_SALMI	.	.	GO:0009507^cellular_component^chloroplast`GO:0050515^molecular_function^4-(cytidine 5'-diphospho)-2-C-methyl-D-erythritol kinase activity`GO:0005524^molecular_function^ATP binding`GO:0019288^biological_process^isopentenyl diphosphate biosynthetic process, methylerythritol 4-phosphate pathway`GO:0016114^biological_process^terpenoid biosynthetic process	GO:0005524^molecular_function^ATP binding
TRINITY_DN82402_c5_g1	2702	27.975	25.683	21.929	22.902	28.191	25.854	TRINITY_DN82402_c5_g1	TRINITY_DN82402_c5_g1_i13	ISPE	ISPE_ARATH	4-diphosphocytidyl-2-C-methyl-D-erythritol kinase, chloroplastic;	TRINITY_DN82402_c5_g1_i3	m.46885	.	.	A0A068UNB8_COFCA	.	.	.	.
TRINITY_DN79590_c0_g1	1699	73.177	79.771	42.955	41.591	76.102	73.352	TRINITY_DN79590_c0_g1	TRINITY_DN79590_c0_g1_i6	ISPF	ISPF_CATRO	2-C-methyl-D-erythritol 2,4-cyclodiphosphate synthase, chloroplastic;	TRINITY_DN79590_c0_g1_i1	m.28652	2-C-methyl-D-erythritol 2,4-cyclodiphosphate synthase, chloroplastic;	PF02542.13^YgbB^YgbB family	J7KGH4_SALMI	.	.	GO:0009507^cellular_component^chloroplast`GO:0008685^molecular_function^2-C-methyl-D-erythritol 2,4-cyclodiphosphate synthase activity`GO:0046872^molecular_function^metal ion binding`GO:0019288^biological_process^isopentenyl diphosphate biosynthetic process, methylerythritol 4-phosphate pathway`GO:0016114^biological_process^terpenoid biosynthetic process	GO:0008685^molecular_function^2-C-methyl-D-erythritol 2,4-cyclodiphosphate synthase activity`GO:0016114^biological_process^terpenoid biosynthetic process
TRINITY_DN28706_c0_g1	341	0	0	0	0	1.678	0.562	TRINITY_DN28706_c0_g1	TRINITY_DN28706_c0_g1_i1	ISPF	ISPF_ARATH	2-C-methyl-D-erythritol 2,4-cyclodiphosphate synthase, chloroplastic;	TRINITY_DN28706_c0_g1_i1	m.49811	2-C-methyl-D-erythritol 2,4-cyclodiphosphate synthase, chloroplastic;	.	K4CPF3_SOLLC	COG0245^Involved in the biosynthesis of isopentenyl diphosphate (IPP) and dimethylallyl diphosphate (DMAPP), two major building blocks of isoprenoid compounds. Catalyzes the conversion of 4- diphosphocytidyl-2-C-methyl-D-erythritol 2-phosphate (CDP-ME2P) to 2-C-methyl-D-erythritol 2,4-cyclodiphosphate (ME-CPP) with a corresponding release of cytidine 5-monophosphate (CMP) (By similarity)	KEGG:osa:4330320`KO:K01770	GO:0009570^cellular_component^chloroplast stroma`GO:0008685^molecular_function^2-C-methyl-D-erythritol 2,4-cyclodiphosphate synthase activity`GO:0046872^molecular_function^metal ion binding`GO:0009073^biological_process^aromatic amino acid family biosynthetic process`GO:0016117^biological_process^carotenoid biosynthetic process`GO:0030154^biological_process^cell differentiation`GO:0015995^biologi…	.
TRINITY_DN82686_c2_g1	1289	21.006	12.357	27.185	24.668	22.371	22.001	TRINITY_DN82686_c2_g1	TRINITY_DN82686_c2_g1_i3	ISPF	ISPF_CATRO	2-C-methyl-D-erythritol 2,4-cyclodiphosphate synthase, chloroplastic;	.		.	.	.	.	.	GO:0009507^cellular_component^chloroplast`GO:0008685^molecular_function^2-C-methyl-D-erythritol 2,4-cyclodiphosphate synthase activity`GO:0046872^molecular_function^metal ion binding`GO:0019288^biological_process^isopentenyl diphosphate biosynthetic process, methylerythritol 4-phosphate pathway`GO:0016114^biological_process^terpenoid biosynthetic process	.
TRINITY_DN80606_c4_g1	3271	301.096	293.274	86.231	89.587	119.588	110.651	TRINITY_DN80606_c4_g1	TRINITY_DN80606_c4_g1_i4	ISPG	ISPG_ARATH	4-hydroxy-3-methylbut-2-en-1-yl diphosphate synthase (ferredoxin), chloroplastic;	TRINITY_DN80606_c4_g1_i4	m.51223	4-hydroxy-3-methylbut-2-en-1-yl diphosphate synthase (ferredoxin), chloroplastic;	PF04551.11^GcpE^GcpE protein	U5ZZ69_9LAMI	COG0821^4-hydroxy-3-methylbut-2-en-1-yl diphosphate synthase activity	.	GO:0009507^cellular_component^chloroplast`GO:0009941^cellular_component^chloroplast envelope`GO:0009570^cellular_component^chloroplast stroma`GO:0051539^molecular_function^4 iron, 4 sulfur cluster binding`GO:0046429^molecular_function^4-hydroxy-3-methylbut-2-en-1-yl diphosphate synthase activity`GO:0005506^molecular_function^iron ion binding`GO:0019288^biological_process^isopentenyl diphosphate b…	GO:0046429^molecular_function^4-hydroxy-3-methylbut-2-en-1-yl diphosphate synthase activity`GO:0016114^biological_process^terpenoid biosynthetic process`GO:0055114^biological_process^oxidation-reduction process
TRINITY_DN79838_c4_g2	2453	22.4	21.312	32.493	32.43	13.149	12.749	TRINITY_DN79838_c4_g2	TRINITY_DN79838_c4_g2_i4	ISPH	ISPH_ARATH	4-hydroxy-3-methylbut-2-enyl diphosphate reductase, chloroplastic;	TRINITY_DN79838_c4_g2_i4	m.58215	4-hydroxy-3-methylbut-2-enyl diphosphate reductase, chloroplastic;	PF02401.15^LYTB^LytB protein	A0A022RDE5_ERYGU	COG0761^Converts 1-hydroxy-2-methyl-2-(E)-butenyl 4-diphosphate into isopentenyl diphosphate (IPP) and dimethylallyl diphosphate (DMAPP) (By similarity)	KEGG:ath:AT4G34350`KO:K03527	GO:0009507^cellular_component^chloroplast`GO:0009570^cellular_component^chloroplast stroma`GO:0051538^molecular_function^3 iron, 4 sulfur cluster binding`GO:0051745^molecular_function^4-hydroxy-3-methylbut-2-en-1-yl diphosphate reductase activity`GO:0046429^molecular_function^4-hydroxy-3-methylbut-2-en-1-yl diphosphate synthase activity`GO:0046872^molecular_function^metal ion binding`GO:0050992^b…	GO:0046872^molecular_function^metal ion binding`GO:0051745^molecular_function^4-hydroxy-3-methylbut-2-en-1-yl diphosphate reductase activity`GO:0019288^biological_process^isopentenyl diphosphate biosynthetic process, methylerythritol 4-phosphate pathway`GO:0050992^biological_process^dimethylallyl diphosphate biosynthetic process
TRINITY_DN79838_c4_g1	1896	199.492	195.314	73.979	80.904	195.212	190.968	TRINITY_DN79838_c4_g1	TRINITY_DN79838_c4_g1_i13	ISPH	ISPH_ARATH	4-hydroxy-3-methylbut-2-enyl diphosphate reductase, chloroplastic;	TRINITY_DN79838_c4_g1_i11	m.58217	4-hydroxy-3-methylbut-2-enyl diphosphate reductase, chloroplastic;	PF02401.15^LYTB^LytB protein	T1RJ09_SALMI	COG0761^Converts 1-hydroxy-2-methyl-2-(E)-butenyl 4-diphosphate into isopentenyl diphosphate (IPP) and dimethylallyl diphosphate (DMAPP) (By similarity)	KEGG:ath:AT4G34350`KO:K03527	GO:0009507^cellular_component^chloroplast`GO:0009570^cellular_component^chloroplast stroma`GO:0051538^molecular_function^3 iron, 4 sulfur cluster binding`GO:0051745^molecular_function^4-hydroxy-3-methylbut-2-en-1-yl diphosphate reductase activity`GO:0046429^molecular_function^4-hydroxy-3-methylbut-2-en-1-yl diphosphate synthase activity`GO:0046872^molecular_function^metal ion binding`GO:0050992^b…	GO:0046872^molecular_function^metal ion binding`GO:0051745^molecular_function^4-hydroxy-3-methylbut-2-en-1-yl diphosphate reductase activity`GO:0019288^biological_process^isopentenyl diphosphate biosynthetic process, methylerythritol 4-phosphate pathway`GO:0050992^biological_process^dimethylallyl diphosphate biosynthetic process
TRINITY_DN121161_c0_g1*	338	0	0	0	0	1.987	0.656	TRINITY_DN121161_c0_g1	TRINITY_DN121161_c0_g1_i1	IDI1	IDI1_MESAU	Isopentenyl-diphosphate Delta-isomerase 1;	.		.	.	.	.	.	GO:0005777^cellular_component^peroxisome`GO:0016787^molecular_function^hydrolase activity`GO:0004452^molecular_function^isopentenyl-diphosphate delta-isomerase activity`GO:0046872^molecular_function^metal ion binding`GO:0006695^biological_process^cholesterol biosynthetic process`GO:0050992^biological_process^dimethylallyl diphosphate biosynthetic process`GO:0008299^biological_process^isoprenoid b…	.
TRINITY_DN95624_c0_g1*	330	4.721	2.469	0	0	0	0	TRINITY_DN95624_c0_g1	TRINITY_DN95624_c0_g1_i1	idi1	IDI1_SCHPO	Isopentenyl-diphosphate Delta-isomerase;	.		.	.	.	.	KEGG:spo:SPBC106.15`KO:K01823	GO:0005829^cellular_component^cytosol`GO:0005634^cellular_component^nucleus`GO:0016787^molecular_function^hydrolase activity`GO:0004452^molecular_function^isopentenyl-diphosphate delta-isomerase activity`GO:0046872^molecular_function^metal ion binding`GO:0050992^biological_process^dimethylallyl diphosphate biosynthetic process`GO:0006696^biological_process^ergosterol biosynthetic process`GO:00082…	.
TRINITY_DN78292_c3_g5	1146	2.85	0.68	0	0	0.694	0.459	TRINITY_DN78292_c3_g5	TRINITY_DN78292_c3_g5_i1	IPI2	IDI2_CAMAC	Isopentenyl-diphosphate Delta-isomerase II;	TRINITY_DN78292_c3_g5_i1	m.34276	Isopentenyl-diphosphate Delta-isomerase II;	PF00293.25^NUDIX^NUDIX domain	W5S049_9LAMI	.	.	GO:0016787^molecular_function^hydrolase activity`GO:0004452^molecular_function^isopentenyl-diphosphate delta-isomerase activity`GO:0046872^molecular_function^metal ion binding`GO:0015995^biological_process^chlorophyll biosynthetic process`GO:0050992^biological_process^dimethylallyl diphosphate biosynthetic process`GO:0008299^biological_process^isoprenoid biosynthetic process`GO:0015979^biological…	GO:0016787^molecular_function^hydrolase activity
TRINITY_DN78292_c3_g6	3162	101.315	102.62	64.251	62.582	139.251	147.763	TRINITY_DN78292_c3_g6	TRINITY_DN78292_c3_g6_i4	IPI2	IDI2_CAMAC	Isopentenyl-diphosphate Delta-isomerase II;	.		.	.	.	.	.	GO:0016787^molecular_function^hydrolase activity`GO:0004452^molecular_function^isopentenyl-diphosphate delta-isomerase activity`GO:0046872^molecular_function^metal ion binding`GO:0015995^biological_process^chlorophyll biosynthetic process`GO:0050992^biological_process^dimethylallyl diphosphate biosynthetic process`GO:0008299^biological_process^isoprenoid biosynthetic process`GO:0015979^biological…	.
TRINITY_DN39156_c0_g1*	2408	0	0.05	0	0	1.649	1.772	TRINITY_DN39156_c0_g1	TRINITY_DN39156_c0_g1_i1	Idi1	IDI1_RAT	Isopentenyl-diphosphate Delta-isomerase 1;	TRINITY_DN39156_c0_g1_i1	m.1308	Isopentenyl-diphosphate Delta-isomerase 1;	PF00293.25^NUDIX^NUDIX domain	H0YRE5_TAEGU	COG1443^Catalyzes the 1,3-allylic rearrangement of the homoallylic substrate isopentenyl (IPP) to its highly electrophilic allylic isomer, dimethylallyl diphosphate (DMAPP) (By similarity)	KEGG:rno:89784`KO:K01823	GO:0005777^cellular_component^peroxisome`GO:0016787^molecular_function^hydrolase activity`GO:0004452^molecular_function^isopentenyl-diphosphate delta-isomerase activity`GO:0046872^molecular_function^metal ion binding`GO:0006695^biological_process^cholesterol biosynthetic process`GO:0050992^biological_process^dimethylallyl diphosphate biosynthetic process`GO:0008299^biological_process^isoprenoid b…	GO:0016787^molecular_function^hydrolase activity
TRINITY_DN12392_c0_g1*	293	0	0	0	0	4.021	1.322	TRINITY_DN12392_c0_g1	TRINITY_DN12392_c0_g1_i1	IDI1	IDI1_MESAU	Isopentenyl-diphosphate Delta-isomerase 1;	.		.	.	.	.	.	GO:0005777^cellular_component^peroxisome`GO:0016787^molecular_function^hydrolase activity`GO:0004452^molecular_function^isopentenyl-diphosphate delta-isomerase activity`GO:0046872^molecular_function^metal ion binding`GO:0006695^biological_process^cholesterol biosynthetic process`GO:0050992^biological_process^dimethylallyl diphosphate biosynthetic process`GO:0008299^biological_process^isoprenoid b…	.
TRINITY_DN179564_c0_g1	296	0	0	0	0	1.265	1.247	TRINITY_DN179564_c0_g1	TRINITY_DN179564_c0_g1_i1	IPI2	IDI2_CAMAC	Isopentenyl-diphosphate Delta-isomerase II;	.		.	.	.	.	.	GO:0016787^molecular_function^hydrolase activity`GO:0004452^molecular_function^isopentenyl-diphosphate delta-isomerase activity`GO:0046872^molecular_function^metal ion binding`GO:0015995^biological_process^chlorophyll biosynthetic process`GO:0050992^biological_process^dimethylallyl diphosphate biosynthetic process`GO:0008299^biological_process^isoprenoid biosynthetic process`GO:0015979^biological…	.
TRINITY_DN81395_c4_g1	2016	10.748	12.218	23.87	25.939	18.407	18.045	TRINITY_DN81395_c4_g1	TRINITY_DN81395_c4_g1_i4	MTH_47	IPK_METTH	Isopentenyl phosphate kinase;	TRINITY_DN81395_c4_g1_i2	m.50397	Isopentenyl phosphate kinase;	PF00696.25^AA_kinase^Amino acid kinase family	A0A022QLH8_ERYGU	COG1608^Aspartate glutamate uridylate kinase	KEGG:mth:MTH47`KO:K06981	GO:0005524^molecular_function^ATP binding`GO:0016301^molecular_function^kinase activity`GO:0008299^biological_process^isoprenoid biosynthetic process	.
TRINITY_DN82415_c4_g3	2231	35.885	36.214	156.607	159.249	42.99	38.949	TRINITY_DN82415_c4_g3	TRINITY_DN82415_c4_g3_i1	GGPS1	GGPPS_CAPAN	Geranylgeranyl pyrophosphate synthase, chloroplastic;	TRINITY_DN82415_c4_g3_i2	m.45126	Geranylgeranyl pyrophosphate synthase, chloroplastic;	PF00348.14^polyprenyl_synt^Polyprenyl synthetase	B7TCA9_SALMI	.	.	GO:0009507^cellular_component^chloroplast`GO:0009536^cellular_component^plastid`GO:0004161^molecular_function^dimethylallyltranstransferase activity`GO:0004311^molecular_function^farnesyltranstransferase activity`GO:0004337^molecular_function^geranyltranstransferase activity`GO:0046872^molecular_function^metal ion binding`GO:0016117^biological_process^carotenoid biosynthetic process`GO:0045337^bi…	GO:0008299^biological_process^isoprenoid biosynthetic process
TRINITY_DN82163_c0_g4	1348	117.726	135.81	30.569	24.531	63.29	56.807	TRINITY_DN82163_c0_g4	TRINITY_DN82163_c0_g4_i1	GGPS1	GGPPS_CATRO	Geranylgeranyl pyrophosphate synthase, chloroplastic;	TRINITY_DN82163_c0_g4_i3	m.14902	Geranylgeranyl pyrophosphate synthase, chloroplastic;	PF00348.14^polyprenyl_synt^Polyprenyl synthetase	Q6QLV1_ANTMA	.	.	GO:0009507^cellular_component^chloroplast`GO:0004161^molecular_function^dimethylallyltranstransferase activity`GO:0004311^molecular_function^farnesyltranstransferase activity`GO:0004337^molecular_function^geranyltranstransferase activity`GO:0046872^molecular_function^metal ion binding`GO:0016117^biological_process^carotenoid biosynthetic process`GO:0045337^biological_process^farnesyl diphosphate …	GO:0008299^biological_process^isoprenoid biosynthetic process
TRINITY_DN82163_c0_g6	1556	10.497	10.53	4.404	3.924	7.526	9.243	TRINITY_DN82163_c0_g6	TRINITY_DN82163_c0_g6_i1	GGPS1	GGPPS_CATRO	Geranylgeranyl pyrophosphate synthase, chloroplastic;	TRINITY_DN82163_c0_g6_i1	m.14914	Geranylgeranyl pyrophosphate synthase, chloroplastic;	PF00348.14^polyprenyl_synt^Polyprenyl synthetase	Q9SBR3_MENPI	.	.	GO:0009507^cellular_component^chloroplast`GO:0004161^molecular_function^dimethylallyltranstransferase activity`GO:0004311^molecular_function^farnesyltranstransferase activity`GO:0004337^molecular_function^geranyltranstransferase activity`GO:0046872^molecular_function^metal ion binding`GO:0016117^biological_process^carotenoid biosynthetic process`GO:0045337^biological_process^farnesyl diphosphate …	GO:0008299^biological_process^isoprenoid biosynthetic process
TRINITY_DN82163_c0_g10	1449	1.783	2.469	3.189	2.832	2.68	2.718	TRINITY_DN82163_c0_g10	TRINITY_DN82163_c0_g10_i1	GGPS	GGPPS_HEVBR	Geranylgeranyl pyrophosphate synthase, chloroplastic;	TRINITY_DN82163_c0_g10_i1	m.19011	Geranylgeranyl pyrophosphate synthase, chloroplastic;	PF00348.14^polyprenyl_synt^Polyprenyl synthetase	A0A022RVW3_ERYGU	.	.	GO:0009507^cellular_component^chloroplast`GO:0004161^molecular_function^dimethylallyltranstransferase activity`GO:0004311^molecular_function^farnesyltranstransferase activity`GO:0004337^molecular_function^geranyltranstransferase activity`GO:0046872^molecular_function^metal ion binding`GO:0016117^biological_process^carotenoid biosynthetic process`GO:0045337^biological_process^farnesyl diphosphate …	GO:0008299^biological_process^isoprenoid biosynthetic process
TRINITY_DN80425_c2_g6	1457	13.171	13.591	64.665	64.263	27.442	28.694	TRINITY_DN80425_c2_g6	TRINITY_DN80425_c2_g6_i1	GGR	GGR_ARATH	Heterodimeric geranylgeranyl pyrophosphate synthase small subunit, chloroplastic;	TRINITY_DN80425_c2_g6_i1	m.57684	Heterodimeric geranylgeranyl pyrophosphate synthase small subunit, chloroplastic;	PF00348.14^polyprenyl_synt^Polyprenyl synthetase	H6VLF6_SALMI	COG0142^synthase	KEGG:ath:AT4G38460`KO:K13789	GO:0009507^cellular_component^chloroplast`GO:0046872^molecular_function^metal ion binding`GO:0043693^biological_process^monoterpene biosynthetic process	GO:0008299^biological_process^isoprenoid biosynthetic process
TRINITY_DN78966_c2_g4	1331	13.146	12.546	4.97	4.453	5.061	2.259	TRINITY_DN78966_c2_g4	TRINITY_DN78966_c2_g4_i3	GGR	GGR_ARATH	Heterodimeric geranylgeranyl pyrophosphate synthase small subunit, chloroplastic;	TRINITY_DN78966_c2_g4_i3	m.22379	Heterodimeric geranylgeranyl pyrophosphate synthase small subunit, chloroplastic;	PF00348.14^polyprenyl_synt^Polyprenyl synthetase	H6VLF4_SALMI	COG0142^synthase	KEGG:ath:AT4G38460`KO:K13789	GO:0009507^cellular_component^chloroplast`GO:0046872^molecular_function^metal ion binding`GO:0043693^biological_process^monoterpene biosynthetic process	GO:0008299^biological_process^isoprenoid biosynthetic process
TRINITY_DN66197_c0_g1	2101	228.421	226.968	12.8	14.722	51.744	52.588	TRINITY_DN66197_c0_g1	TRINITY_DN66197_c0_g1_i2	GGR	GGR_ARATH	Heterodimeric geranylgeranyl pyrophosphate synthase small subunit, chloroplastic;	TRINITY_DN66197_c0_g1_i1	m.4273	Heterodimeric geranylgeranyl pyrophosphate synthase small subunit, chloroplastic;	PF00348.14^polyprenyl_synt^Polyprenyl synthetase	B9HR16_POPTR	COG0142^synthase	KEGG:ath:AT4G38460`KO:K13789	GO:0009507^cellular_component^chloroplast`GO:0046872^molecular_function^metal ion binding`GO:0043693^biological_process^monoterpene biosynthetic process	GO:0008299^biological_process^isoprenoid biosynthetic process
TRINITY_DN76303_c0_g1	1713	71.444	67.93	82.02	83.224	96.898	95.775	TRINITY_DN76303_c0_g1	TRINITY_DN76303_c0_g1_i1	FPS1	FPPS1_LUPAL	Farnesyl pyrophosphate synthase 1;	TRINITY_DN76303_c0_g1_i1	m.4635	Farnesyl pyrophosphate synthase 1;	PF00348.14^polyprenyl_synt^Polyprenyl synthetase	E6Y2M9_SALMI	.	.	GO:0005737^cellular_component^cytoplasm`GO:0004161^molecular_function^dimethylallyltranstransferase activity`GO:0004337^molecular_function^geranyltranstransferase activity`GO:0046872^molecular_function^metal ion binding`GO:0006695^biological_process^cholesterol biosynthetic process`GO:0045337^biological_process^farnesyl diphosphate biosynthetic process`GO:0033384^biological_process^geranyl diphos…	GO:0008299^biological_process^isoprenoid biosynthetic process
TRINITY_DN54673_c0_g1*	2960	0.05	0.038	0	0	2.793	3.234	TRINITY_DN54673_c0_g1	TRINITY_DN54673_c0_g1_i1	fps1	FPPS_SCHPO	Farnesyl pyrophosphate synthase;	TRINITY_DN54673_c0_g1_i1	m.31406	Farnesyl pyrophosphate synthase;	PF00348.14^polyprenyl_synt^Polyprenyl synthetase	V4ARC7_LOTGI	.	KEGG:spo:SPAC6F12.13c`KO:K00787	GO:0005737^cellular_component^cytoplasm`GO:0005829^cellular_component^cytosol`GO:0005634^cellular_component^nucleus`GO:0004161^molecular_function^dimethylallyltranstransferase activity`GO:0004337^molecular_function^geranyltranstransferase activity`GO:0046872^molecular_function^metal ion binding`GO:0006696^biological_process^ergosterol biosynthetic process`GO:0045337^biological_process^farnesyl di…	GO:0008299^biological_process^isoprenoid biosynthetic process
TRINITY_DN239482_c0_g1*	285	0	0	0	0	1.237	1.228	TRINITY_DN239482_c0_g1	TRINITY_DN239482_c0_g1_i1	Fdps	FPPS_RAT	Farnesyl pyrophosphate synthase;	.		.	.	.	.	KEGG:rno:83791`KO:K00787	GO:0005759^cellular_component^mitochondrial matrix`GO:0005777^cellular_component^peroxisome`GO:0004161^molecular_function^dimethylallyltranstransferase activity`GO:0004337^molecular_function^geranyltranstransferase activity`GO:0046872^molecular_function^metal ion binding`GO:0071398^biological_process^cellular response to fatty acid`GO:0006695^biological_process^cholesterol biosynthetic process`GO…	.
TRINITY_DN10902_c0_g1*	327	0.841	2.192	0	0	0	0	TRINITY_DN10902_c0_g1	TRINITY_DN10902_c0_g1_i1	MANA	MANA_CANEN	Alpha-mannosidase	TRINITY_DN10902_c0_g1_i1	m.12546	Alpha-mannosidase	PF01074.19^Glyco_hydro_38^Glycosyl hydrolases family 38 N-terminal domain	D7SVH6_VITVI	.	.	GO:0000326^cellular_component^protein storage vacuole`GO:0004559^molecular_function^alpha-mannosidase activity`GO:0030246^molecular_function^carbohydrate binding`GO:0008270^molecular_function^zinc ion binding`GO:0006013^biological_process^mannose metabolic process	GO:0004559^molecular_function^alpha-mannosidase activity`GO:0005975^biological_process^carbohydrate metabolic process
TRINITY_DN121072_c0_g1*	390	2.285	0.794	0	0	0	0	TRINITY_DN121072_c0_g1	TRINITY_DN121072_c0_g1_i1	COP3	COP3_COPC7	Alpha-muurolene synthase;	TRINITY_DN121072_c0_g1_i1	m.4839	Alpha-muurolene synthase;	.	M5BKY1_THACB	ENOG410Y7HT^synthase	KEGG:cci:CC1G_12294	GO:0034005^molecular_function^germacrene-A synthase activity`GO:0000287^molecular_function^magnesium ion binding	.
TRINITY_DN171105_c0_g1	336	0.753	1.31	0	0	0	0	TRINITY_DN171105_c0_g1	TRINITY_DN171105_c0_g1_i1	PRO1	PRO1_ARMGA	Delta(6)-protoilludene synthase;	TRINITY_DN171105_c0_g1_i1	m.51271	Delta(6)-protoilludene synthase;	.	M2QUE2_CERS8	.	.	GO:0000287^molecular_function^magnesium ion binding`GO:0010333^molecular_function^terpene synthase activity`GO:0016114^biological_process^terpenoid biosynthetic process	.
TRINITY_DN69480_c0_g1	1775	0.314	0.139	3.721	2.977	1.837	2.306	TRINITY_DN69480_c0_g1	TRINITY_DN69480_c0_g1_i4	NES1	NES1_FRAAN	(3S,6E)-nerolidol synthase 1;	TRINITY_DN69480_c0_g1_i4	m.24334	(3S,6E)-nerolidol synthase 1;	PF01397.18^Terpene_synth^Terpene synthase, N-terminal domain`PF03936.13^Terpene_synth_C^Terpene synthase family, metal binding domain	H6WBC5_VITVI	.	.	GO:0005829^cellular_component^cytosol`GO:0000287^molecular_function^magnesium ion binding`GO:0010333^molecular_function^terpene synthase activity`GO:0016114^biological_process^terpenoid biosynthetic process	GO:0010333^molecular_function^terpene synthase activity`GO:0016829^molecular_function^lyase activity`GO:0008152^biological_process^metabolic process`GO:0000287^molecular_function^magnesium ion binding
TRINITY_DN75187_c0_g1	3102	37.894	36.138	3.788	3.523	37.742	35.734	TRINITY_DN75187_c0_g1	TRINITY_DN75187_c0_g1_i6	ABS	CABS_TOBAC	Cis-abienol synthase, chloroplastic;	TRINITY_DN75187_c0_g1_i12	m.59562	Cis-abienol synthase, chloroplastic;	PF01397.18^Terpene_synth^Terpene synthase, N-terminal domain`PF03936.13^Terpene_synth_C^Terpene synthase family, metal binding domain	X5A2Z7_9LAMI	.	KEGG:ag:CCD33019	GO:0009507^cellular_component^chloroplast`GO:0016838^molecular_function^carbon-oxygen lyase activity, acting on phosphates`GO:0000287^molecular_function^magnesium ion binding`GO:0010333^molecular_function^terpene synthase activity`GO:1902246^biological_process^cis-abienol biosynthetic process`GO:1902242^biological_process^copal-8-ol diphosphate(3-) catabolic process	GO:0010333^molecular_function^terpene synthase activity`GO:0016829^molecular_function^lyase activity`GO:0008152^biological_process^metabolic process`GO:0000287^molecular_function^magnesium ion binding
TRINITY_DN78442_c2_g3	1419	0.753	0.428	5.324	6.892	3.046	3.459	TRINITY_DN78442_c2_g3	TRINITY_DN78442_c2_g3_i1	CPS2	CLDS_TOBAC	Copal-8-ol diphosphate hydratase, chloroplastic;	TRINITY_DN78442_c2_g3_i1	m.58616	Copal-8-ol diphosphate hydratase, chloroplastic;	PF03936.13^Terpene_synth_C^Terpene synthase family, metal binding domain	A0A022Q670_ERYGU	.	.	GO:0009507^cellular_component^chloroplast`GO:0016836^molecular_function^hydro-lyase activity`GO:0000287^molecular_function^magnesium ion binding`GO:0010333^molecular_function^terpene synthase activity`GO:1902243^biological_process^copal-8-ol diphosphate(3-) biosynthetic process`GO:1902247^biological_process^geranylgeranyl diphosphate catabolic process	GO:0000287^molecular_function^magnesium ion binding`GO:0010333^molecular_function^terpene synthase activity`GO:0016829^molecular_function^lyase activity
TRINITY_DN79507_c0_g1	429	8.84	11.147	9.771	11.208	5.398	7.434	TRINITY_DN79507_c0_g1	TRINITY_DN79507_c0_g1_i1	BPPS	BPPS_SALOF	(+)-bornyl diphosphate synthase, chloroplastic;	TRINITY_DN79507_c0_g1_i1	m.36618	(+)-bornyl diphosphate synthase, chloroplastic;	PF01397.18^Terpene_synth^Terpene synthase, N-terminal domain`PF03936.13^Terpene_synth_C^Terpene synthase family, metal binding domain	A0A022PRL4_ERYGU	.	KEGG:ag:AAC26017`KO:K15098	GO:0009507^cellular_component^chloroplast`GO:0047926^molecular_function^geranyl-diphosphate cyclase activity`GO:0000287^molecular_function^magnesium ion binding`GO:0010333^molecular_function^terpene synthase activity`GO:0046211^biological_process^(+)-camphor biosynthetic process	GO:0010333^molecular_function^terpene synthase activity`GO:0016829^molecular_function^lyase activity`GO:0008152^biological_process^metabolic process`GO:0000287^molecular_function^magnesium ion binding
TRINITY_DN79978_c0_g1	4714	38.02	36.591	38.002	41.429	37.414	36.39	TRINITY_DN79978_c0_g1	TRINITY_DN79507_c0_g1_i1	impdh	IMDH_VIGUN	Inosine-5'-monophosphate dehydrogenase	TRINITY_DN79978_c0_g1_i5	m.42602	Inosine-5'-monophosphate dehydrogenase	PF00478.22^IMPDH^IMP dehydrogenase / GMP reductase domain`PF03060.12^NMO^Nitronate monooxygenase`PF01070.15^FMN_dh^FMN-dependent dehydrogenase	A0A022QM83_ERYGU	.	.	GO:0005737^cellular_component^cytoplasm`GO:0003938^molecular_function^IMP dehydrogenase activity`GO:0046872^molecular_function^metal ion binding`GO:0006177^biological_process^GMP biosynthetic process	GO:0003824^molecular_function^catalytic activity`GO:0055114^biological_process^oxidation-reduction process`GO:0018580^molecular_function^nitronate monooxygenase activity`GO:0016491^molecular_function^oxidoreductase activity
TRINITY_DN80234_c0_g3	1575	1.883	1.461	0	0.273	1.856	0.731	TRINITY_DN80234_c0_g3	TRINITY_DN80234_c0_g3_i1	TPSCM	TPSCM_MENPI	Cis-muuroladiene synthase;	TRINITY_DN80234_c0_g3_i1	m.48504	Cis-muuroladiene synthase;	PF01397.18^Terpene_synth^Terpene synthase, N-terminal domain`PF03936.13^Terpene_synth_C^Terpene synthase family, metal binding domain	A0A022QV90_ERYGU	.	KEGG:ag:CAH10288`KO:K15809	GO:0005737^cellular_component^cytoplasm`GO:0000287^molecular_function^magnesium ion binding`GO:0010333^molecular_function^terpene synthase activity`GO:0006952^biological_process^defense response`GO:0016114^biological_process^terpenoid biosynthetic process	GO:0010333^molecular_function^terpene synthase activity`GO:0016829^molecular_function^lyase activity`GO:0008152^biological_process^metabolic process`GO:0000287^molecular_function^magnesium ion binding
TRINITY_DN80234_c1_g1	2383	54.393	56.128	1.873	2.167	1.143	1.34	TRINITY_DN80234_c1_g1	TRINITY_DN80234_c1_g1_i8	TPSCM	TPSCM_MENPI	Cis-muuroladiene synthase;	TRINITY_DN80234_c1_g1_i7	m.542	Cis-muuroladiene synthase;	PF01397.18^Terpene_synth^Terpene synthase, N-terminal domain`PF03936.13^Terpene_synth_C^Terpene synthase family, metal binding domain	A0A022QVZ5_ERYGU	.	KEGG:ag:CAH10288`KO:K15809	GO:0005737^cellular_component^cytoplasm`GO:0000287^molecular_function^magnesium ion binding`GO:0010333^molecular_function^terpene synthase activity`GO:0006952^biological_process^defense response`GO:0016114^biological_process^terpenoid biosynthetic process	GO:0010333^molecular_function^terpene synthase activity`GO:0016829^molecular_function^lyase activity`GO:0008152^biological_process^metabolic process`GO:0000287^molecular_function^magnesium ion binding
TRINITY_DN80384_c0_g1	2690	0.552	0.554	1.257	1.569	1.546	1.191	TRINITY_DN80384_c0_g1	TRINITY_DN80384_c0_g1_i1	KSA	KSA_PEA	Ent-copalyl diphosphate synthase, chloroplastic;	TRINITY_DN80384_c0_g1_i1	m.24058	Ent-copalyl diphosphate synthase, chloroplastic;	PF00432.18^Prenyltrans^Prenyltransferase and squalene oxidase repeat`PF01397.18^Terpene_synth^Terpene synthase, N-terminal domain`PF03936.13^Terpene_synth_C^Terpene synthase family, metal binding domain	V9MGN6_SALMI	.	.	GO:0009507^cellular_component^chloroplast`GO:0009905^molecular_function^ent-copalyl diphosphate synthase activity`GO:0000287^molecular_function^magnesium ion binding`GO:0010333^molecular_function^terpene synthase activity`GO:0009686^biological_process^gibberellin biosynthetic process	GO:0003824^molecular_function^catalytic activity`GO:0010333^molecular_function^terpene synthase activity`GO:0016829^molecular_function^lyase activity`GO:0008152^biological_process^metabolic process`GO:0000287^molecular_function^magnesium ion binding
TRINITY_DN80523_c0_g1	2383	37.367	40.055	3.603	4.487	4.292	4.153	TRINITY_DN80523_c0_g1	TRINITY_DN80523_c0_g1_i10	TPGD1	TPGD1_POGCB	Germacrene D synthase 1;	TRINITY_DN80523_c0_g1_i9	m.33549	Bifunctional sesquiterpene synthase 1;	PF03936.13^Terpene_synth_C^Terpene synthase family, metal binding domain	A5BXR1_VITVI	.	.	GO:0000287^molecular_function^magnesium ion binding`GO:0010334^molecular_function^sesquiterpene synthase activity`GO:1901931^biological_process^alpha-copaene biosynthetic process`GO:1901928^biological_process^cadinene biosynthetic process`GO:0045339^biological_process^farnesyl diphosphate catabolic process`GO:0016114^biological_process^terpenoid biosynthetic process	GO:0000287^molecular_function^magnesium ion binding`GO:0010333^molecular_function^terpene synthase activity`GO:0016829^molecular_function^lyase activity
TRINITY_DN80896_c0_g1	1845	1.369	1.272	0.262	0.392	1.631	2.015	TRINITY_DN80896_c0_g1	TRINITY_DN80896_c0_g1_i3	TPSCM	TPSCM_MENPI	Cis-muuroladiene synthase;	TRINITY_DN80896_c0_g1_i3	m.39915	Cis-muuroladiene synthase;	PF01397.18^Terpene_synth^Terpene synthase, N-terminal domain`PF03936.13^Terpene_synth_C^Terpene synthase family, metal binding domain	A0A022QVZ5_ERYGU	.	KEGG:ag:CAH10288`KO:K15809	GO:0005737^cellular_component^cytoplasm`GO:0000287^molecular_function^magnesium ion binding`GO:0010333^molecular_function^terpene synthase activity`GO:0006952^biological_process^defense response`GO:0016114^biological_process^terpenoid biosynthetic process	GO:0010333^molecular_function^terpene synthase activity`GO:0016829^molecular_function^lyase activity`GO:0008152^biological_process^metabolic process`GO:0000287^molecular_function^magnesium ion binding
TRINITY_DN81368_c0_g1	2973	217.962	210.946	1.105	1.262	156.814	163.427	TRINITY_DN81368_c0_g1	TRINITY_DN81368_c0_g1_i5	CPS2	CLDS_TOBAC	Copal-8-ol diphosphate hydratase, chloroplastic;	TRINITY_DN81368_c0_g1_i13	m.20136	Copal-8-ol diphosphate hydratase, chloroplastic;	PF00432.18^Prenyltrans^Prenyltransferase and squalene oxidase repeat`PF01397.18^Terpene_synth^Terpene synthase, N-terminal domain`PF03936.13^Terpene_synth_C^Terpene synthase family, metal binding domain	X5A4D6_9LAMI	.	.	GO:0009507^cellular_component^chloroplast`GO:0016836^molecular_function^hydro-lyase activity`GO:0000287^molecular_function^magnesium ion binding`GO:0010333^molecular_function^terpene synthase activity`GO:1902243^biological_process^copal-8-ol diphosphate(3-) biosynthetic process`GO:1902247^biological_process^geranylgeranyl diphosphate catabolic process	GO:0003824^molecular_function^catalytic activity`GO:0010333^molecular_function^terpene synthase activity`GO:0016829^molecular_function^lyase activity`GO:0008152^biological_process^metabolic process`GO:0000287^molecular_function^magnesium ion binding
TRINITY_DN81828_c0_g1	2749	7.37	4.912	1.51	1.663	2.193	2.737	TRINITY_DN81828_c0_g1	TRINITY_DN81828_c0_g1_i4	PHS1	PHS1_SOLLC	Beta-phellandrene synthase (neryl-diphosphate-cyclizing), chloroplastic;	TRINITY_DN81828_c0_g1_i7	m.42887	Beta-phellandrene synthase (neryl-diphosphate-cyclizing), chloroplastic;	PF00432.18^Prenyltrans^Prenyltransferase and squalene oxidase repeat`PF01397.18^Terpene_synth^Terpene synthase, N-terminal domain	A0A022Q474_ERYGU	.	KEGG:sly:100316883`KO:K18116	GO:0009507^cellular_component^chloroplast`GO:0000287^molecular_function^magnesium ion binding`GO:0010333^molecular_function^terpene synthase activity	GO:0003824^molecular_function^catalytic activity`GO:0010333^molecular_function^terpene synthase activity`GO:0016829^molecular_function^lyase activity`GO:0008152^biological_process^metabolic process
TRINITY_DN82592_c3_g2	2709	28.314	14.511	9.062	9.238	2.699	3.618	TRINITY_DN82592_c3_g2	TRINITY_DN82592_c3_g2_i7	ATESY	ATESY_VITVI	(-)-alpha-terpineol synthase;	TRINITY_DN82592_c3_g2_i23	m.52223	(-)-alpha-terpineol synthase;	PF01397.18^Terpene_synth^Terpene synthase, N-terminal domain`PF03936.13^Terpene_synth_C^Terpene synthase family, metal binding domain	W6A2K5_ERYLE	.	KEGG:vvi:100232956`KO:K18108	GO:0000287^molecular_function^magnesium ion binding`GO:0010333^molecular_function^terpene synthase activity`GO:0016114^biological_process^terpenoid biosynthetic process	GO:0010333^molecular_function^terpene synthase activity`GO:0016829^molecular_function^lyase activity`GO:0008152^biological_process^metabolic process`GO:0000287^molecular_function^magnesium ion binding
TRINITY_DN82616_c1_g5	2119	1.72	1.033	0	0.085	1.284	0.816	TRINITY_DN82616_c1_g5	TRINITY_DN82616_c1_g5_i1	TPSCM	TPSCM_MENPI	Cis-muuroladiene synthase;	TRINITY_DN82616_c1_g5_i1	m.27755	Cis-muuroladiene synthase;	PF01397.18^Terpene_synth^Terpene synthase, N-terminal domain`PF03936.13^Terpene_synth_C^Terpene synthase family, metal binding domain	A0A022QVZ5_ERYGU	.	KEGG:ag:CAH10288`KO:K15809	GO:0005737^cellular_component^cytoplasm`GO:0000287^molecular_function^magnesium ion binding`GO:0010333^molecular_function^terpene synthase activity`GO:0006952^biological_process^defense response`GO:0016114^biological_process^terpenoid biosynthetic process	GO:0010333^molecular_function^terpene synthase activity`GO:0016829^molecular_function^lyase activity`GO:0008152^biological_process^metabolic process`GO:0000287^molecular_function^magnesium ion binding
TRINITY_DN82758_c1_g2	2140	1.13	1.94	22.832	23.568	5.417	5.174	TRINITY_DN82758_c1_g2	TRINITY_DN82758_c1_g2_i4	GA1	KSA_ARATH	Ent-copalyl diphosphate synthase, chloroplastic;	TRINITY_DN82758_c1_g2_i1	m.14015	Ent-copalyl diphosphate synthase 1, chloroplastic;	.	H6VLG6_SALMI	ENOG410XNXR^diphosphate synthase	KEGG:osa:4329013`KO:K04120	GO:0009507^cellular_component^chloroplast`GO:0009905^molecular_function^ent-copalyl diphosphate synthase activity`GO:0000287^molecular_function^magnesium ion binding`GO:0010333^molecular_function^terpene synthase activity`GO:0009686^biological_process^gibberellin biosynthetic process`GO:0009685^biological_process^gibberellin metabolic process	.
* unigenes with high similarity to genes in bacteria or animals
